# Supplementary material for: Construction of a consensus linkage map for red clover (Trifolium pratense L.)
Source: BMC Plant Biol. 2009 May 14;9:57. doi: 10.1186/1471-2229-9-57 (PMC2695442; doi:10.1186/1471-2229-9-57)
Supplement: Additional file 1 — Consensus map position and marker type for each locus. The data provided the description of consensus map. [file 1471-2229-9-57-S1.xls]

## Sheet: Appendix table 1
Appendix table 1. Consensus Map position and locus type.
Locus name	LG	Positoin	Locus type	Bridging marler	Genome-wide polymorphic analysis*	Map position of multiple loci
LG1
RCS2437	1	0	Microsatellite	Bridging	*
RCS1093	1	4.834	Microsatellite	Bridging	*
RCS5073	1	6.084	Microsatellite	Bridging	*
RCS1423	1	6.495	Microsatellite		*
RCS1206	1	6.5	Microsatellite
RCS4533	1	7.052	Microsatellite
RCS3771	1	7.075	Microsatellite
RCS0917	1	7.087	Microsatellite		*
RCS0198	1	7.175	Microsatellite
RCS6823	1	7.232	Microsatellite	Bridging	*
RCS5934	1	8.041	Microsatellite
V_PK36_226	1	8.049	AFLP
RCS3480	1	8.114	Microsatellite		*
RCS2864	1	8.645	Microsatellite		*
RCS5253	1	9.587	Microsatellite	Bridging	*
RCS5195	1	10.332	Microsatellite
RCS3005	1	11.233	Microsatellite		*
RCS4144	1	11.234	Microsatellite		*
RCS5729	1	11.252	Microsatellite
RCS5954	1	11.859	Microsatellite
V_PK48_256	1	12.453	AFLP
RCS1712	1	12.549	Microsatellite
RCS1535	1	12.844	Microsatellite
RCS1898	1	13.166	Microsatellite		*
RCS5145	1	13.177	Microsatellite
RCS6481	1	13.206	Microsatellite		*
RCS1715	1	13.285	Microsatellite	Bridging	*
RCS3201	1	13.338	Microsatellite
V_PK2_255	1	13.84	AFLP
C_PK48_258	1	14.476	AFLP
RCS3114	1	14.692	Microsatellite
V_PK1_375	1	14.733	AFLP
RCS2543	1	15.037	Microsatellite
RCS1982	1	15.229	Microsatellite		*
RCS4638	1	15.556	Microsatellite		*
RCS6631	1	15.603	Microsatellite
RCS4680	1	15.633	Microsatellite		*
RCS6754	1	15.721	Microsatellite
C_PK36_312	1	15.928	AFLP
RCS5197	1	16.119	Microsatellite
RCS2928	1	16.22	Microsatellite
RCS2236	1	16.24	Microsatellite		*
RCS1427	1	16.256	Microsatellite		*
RCS5026	1	16.256	Microsatellite		*
V_PK35_119	1	17.014	AFLP
C_PK38_173	1	17.243	AFLP
C_PK39_163	1	17.715	AFLP
RCS3013	1	17.833	Microsatellite	Bridging	*
RCS6800	1	18.303	Microsatellite
C_PK38_118	1	19.038	AFLP
RCS4570	1	19.948	Microsatellite
RCS4805	1	20.083	Microsatellite
RCS2950	1	20.284	Microsatellite
RCS4000	1	20.284	Microsatellite
RCS4204	1	20.33	Microsatellite
RCS2238	1	20.4	Microsatellite
RCS1673	1	20.756	Microsatellite
RCS5067	1	20.898	Microsatellite
V_PK36_109	1	22.494	AFLP
RCS2268	1	24.189	Microsatellite		*
RCS3658	1	24.679	Microsatellite		*
RCS7105	1	24.856	Microsatellite
RCS5057	1	24.912	Microsatellite	Bridging	*
RCS3438	1	24.959	Microsatellite
RCS1830	1	25.145	Microsatellite		*
RCS1704	1	25.567	Microsatellite		*
RCS6820	1	25.592	Microsatellite
V_PK7_256	1	26.491	AFLP
RCS1812	1	26.514	Microsatellite		*
RCS7242	1	26.888	Microsatellite	Bridging		LG4: 81.7
RCS4914	1	27.726	Microsatellite		*
RCS5885	1	28.494	Microsatellite	Bridging		LG2: 37
C1483	1	28.879	RFLP			LG1: 70.6
RCS0883	1	28.917	Microsatellite
RCS0884	1	28.93	Microsatellite		*
RCS6085	1	31.592	Microsatellite	Bridging	*
RCS6840	1	32.583	Microsatellite	Bridging		LG4: 82.8
RCS1290	1	32.69	Microsatellite
RCS1912	1	33.194	Microsatellite		*
RCS2088	1	33.882	Microsatellite	Bridging
V_PK8_151	1	33.895	AFLP
C_PK4_60	1	34.713	AFLP
RCS5595	1	34.961	Microsatellite
RCS0593	1	34.975	Microsatellite
RCS6004	1	35.463	Microsatellite
RCS4351	1	35.471	Microsatellite		*
RCS5817	1	36.026	Microsatellite	Bridging	*
RCS5658	1	36.432	Microsatellite		*
RCS3842	1	36.983	Microsatellite
RCS4501	1	36.992	Microsatellite
RCS5538	1	36.994	Microsatellite
RCS6549	1	37.003	Microsatellite
RCS7228	1	37.083	Microsatellite
C_PK9_232	1	37.795	AFLP
RCS2173	1	38.258	Microsatellite		*
RCS3805	1	38.791	Microsatellite
RCS1456	1	39.371	Microsatellite		*
RCS2883	1	39.697	Microsatellite		*
RCS3555	1	39.841	Microsatellite	Bridging	*
RCS0035	1	41.509	Microsatellite
C_PK48_218	1	41.855	AFLP
RCS1777	1	42.82	Microsatellite	Bridging	*
RCS2610	1	43.927	Microsatellite	Bridging	*
TPSSR50	1	44.585	Microsatellite	Bridging
C_PK35_162	1	45.654	AFLP
C_PK1_171	1	46.842	AFLP
RCS4218	1	47.525	Microsatellite
RCS6166	1	47.625	Microsatellite
RCS0874	1	48.119	Microsatellite	Bridging		LG5: 94.1
C_PK12_148	1	49.691	AFLP
RCS2923	1	50.059	Microsatellite
RCS0838	1	50.145	Microsatellite		*
RCS2484	1	50.199	Microsatellite		*
TPSSR56	1	50.452	Microsatellite			LG5: 75.2
C1961	1	51.294	RFLP			LG6: 42.1
RCS5504	1	51.869	Microsatellite	Bridging	*
RCS5799	1	51.932	Microsatellite		*
RCS5556	1	52.007	Microsatellite			LG4: 40.2
RCS3797	1	52.041	Microsatellite
RCS2107	1	52.042	Microsatellite
RCS5990	1	52.259	Microsatellite
RCS2393	1	52.34	Microsatellite		*
RCS2493	1	52.39	Microsatellite		*
RCS2059	1	52.621	Microsatellite	Bridging
RCS3751	1	52.639	Microsatellite
RCS6190	1	52.674	Microsatellite
RCS3088	1	52.684	Microsatellite
V_PK35_151	1	52.817	AFLP
RCS3339	1	52.932	Microsatellite
RCS6213	1	53.044	Microsatellite	Bridging	*
RCS1139	1	53.251	Microsatellite
RCS0005	1	53.496	Microsatellite
RCS5845	1	53.576	Microsatellite		*
RCS1621	1	53.649	Microsatellite	Bridging	*
V_PK44_132	1	53.759	AFLP
V_PK38_346	1	54.201	AFLP
RCS2565	1	54.267	Microsatellite		*
TPSSR40	1	54.837	Microsatellite	Bridging		LG2: 46.2
RCS1281	1	55.901	Microsatellite	Bridging	*
RCS1257	1	56.121	Microsatellite
RCS4280	1	56.629	Microsatellite	Bridging	*
RCS3059	1	57.459	Microsatellite		*
RCS6509	1	58.761	Microsatellite	Bridging
RCS0857	1	59.367	Microsatellite		*
RCS2550	1	60.433	Microsatellite		*
RCS2598	1	62.542	Microsatellite	Bridging		LG4: 11
RCS5717	1	63.854	Microsatellite		*
V_PK1_244	1	64.028	AFLP
C2401	1	64.213	RFLP			LG1: 91
RCS1761	1	64.946	Microsatellite		*
C189	1	65.223	RFLP
RCS3152	1	66.144	Microsatellite		*
RCS6459	1	66.581	Microsatellite		*
RCS4380	1	67.399	Microsatellite
RCS1284	1	67.718	Microsatellite		*
V_PK35_282	1	67.804	AFLP
RCS6615	1	68.659	Microsatellite	Bridging	*
RCS2764	1	69.575	Microsatellite		*
C1483	1	70.643	RFLP			LG1: 28.9
RCS0153	1	70.796	Microsatellite
C1062	1	71.513	RFLP
B_PK3_181	1	71.653	AFLP
V_PK8_174	1	71.653	AFLP
C_PK8_224	1	71.714	AFLP
RCS2852	1	73.321	Microsatellite	Bridging	*
RCS6648	1	73.75	Microsatellite
RCS5648	1	74.629	Microsatellite
RCS6742	1	74.704	Microsatellite
RCS5326	1	76.714	Microsatellite
RCS2183	1	77.047	Microsatellite
C_PK3_314	1	77.487	AFLP
C_PK3_288	1	77.586	AFLP
RCS2918	1	78.354	Microsatellite	Bridging	*
RCS5058	1	78.762	Microsatellite	Bridging	*
C465	1	79.699	RFLP			LG5: 50.9	LG5: 87.0
C_PK30_71	1	79.921	AFLP
RCS0907	1	80.427	Microsatellite	Bridging		LG5: 54.6
RCS5027	1	81.456	Microsatellite	Bridging
RCS1838	1	81.525	Microsatellite		*
RCS5971	1	81.836	Microsatellite		*
RCS7142	1	82.298	Microsatellite
RCS4235	1	82.419	Microsatellite
RCS4382	1	82.805	Microsatellite
RCS1863	1	82.884	Microsatellite		*
RCS3516	1	85.222	Microsatellite		*
RCS2524	1	86.315	Microsatellite
RCS4399	1	86.646	Microsatellite
RCS2672	1	87.362	Microsatellite
RCS6161	1	88.129	Microsatellite
RCS6016	1	88.183	Microsatellite
RCS4301	1	89.111	Microsatellite		*
RCS5759	1	89.358	Microsatellite
RCS6991	1	89.796	Microsatellite
RCS6958	1	89.803	Microsatellite
RCS6461	1	90.357	Microsatellite
RCS0089	1	90.8	Microsatellite
RCS6206	1	90.809	Microsatellite
RCS6232	1	90.809	Microsatellite
C2401	1	90.969	RFLP			LG1: 64.2
RCS1447	1	91.483	Microsatellite	Bridging	*
RCS2149	1	91.743	Microsatellite		*
RCS3524	1	92.185	Microsatellite		*
RCS7000	1	92.427	Microsatellite		*
RCS2682	1	92.663	Microsatellite
RCS6128	1	93.046	Microsatellite
RCS0810	1	94.004	Microsatellite		*
RCS3161	1	94.416	Microsatellite
RCS2831	1	94.67	Microsatellite	Bridging	*
C1882	1	95.693	RFLP			LG1: 118
RCS7210	1	96.179	Microsatellite
RCS6272	1	96.259	Microsatellite
RCS5551	1	97.921	Microsatellite	Bridging	*
RCS1845	1	98.959	Microsatellite
RCS5615	1	99.919	Microsatellite
RCS1807	1	100.747	Microsatellite
RCS3159	1	102.128	Microsatellite	Bridging	*
C165	1	105.796	RFLP			LG7: 13.6
RCS2455	1	107.053	Microsatellite		*
RCS3375	1	111.578	Microsatellite
RCS5704	1	115.511	Microsatellite
C1882	1	117.973	RFLP			LG1: 95.7
RCS4956	1	119.498	Microsatellite
RCS3233	1	128.546	Microsatellite		*
LG2
C1602	2	0	RFLP			LG2: 10.2	LG3: 58.9	LG3: 65.8	LG3: 77.4	LG3: 84.2
RCS3190	2	9.618	Microsatellite
C1602	2	10.159	RFLP			LG2: 0	LG3: 58.9	LG3: 65.8	LG3: 77.4	LG3: 84.2
C298	2	12.176	RFLP
RCS6935	2	12.735	Microsatellite
RCS6428	2	12.843	Microsatellite
RCS0262	2	12.857	Microsatellite		*
RCS6718	2	13.241	Microsatellite
RCS4672	2	13.85	Microsatellite	Bridging
RCS0130	2	14.902	Microsatellite	Bridging	*
RCS4591	2	15.408	Microsatellite		*
RCS3456	2	15.502	Microsatellite
RCS3186	2	16.145	Microsatellite		*
RCS5305	2	17.088	Microsatellite
C189Hind	2	17.964	RFLP
RCS0025	2	19.8	Microsatellite		*
RCS1309	2	20.368	Microsatellite	Bridging	*
RCS0974	2	20.626	Microsatellite
V_PK31_155	2	20.805	AFLP
RCS1090	2	21.958	Microsatellite		*
RCS5657	2	22.566	Microsatellite
RCS6129	2	24.038	Microsatellite	Bridging	*
RCS3322	2	24.221	Microsatellite
RCS6698	2	24.844	Microsatellite
V_PK1_188	2	25.359	AFLP
RCS0747	2	25.739	Microsatellite		*
C_PK38_147	2	26.259	AFLP
RCS5238	2	26.559	Microsatellite	Bridging	*
RCS5208	2	27.112	Microsatellite		*
RCS2889	2	27.803	Microsatellite		*
V_PK2_97	2	28.598	AFLP
C_PK39_83	2	29.063	AFLP
RCS1678	2	29.373	Microsatellite
C2409	2	29.606	RFLP
RCS7081	2	30.765	Microsatellite
C1582	2	30.847	RFLP
V_PK9_250	2	30.929	AFLP
RCS3537	2	30.978	Microsatellite
V_PK9_208	2	31.254	AFLP
RCS2171	2	31.493	Microsatellite		*
C_PK8_88	2	31.849	AFLP
V_PK3_121	2	32.309	AFLP
RCS6011	2	32.537	Microsatellite
RCS6039	2	32.908	Microsatellite	Bridging
RCS1709	2	33.224	Microsatellite
RCS1708	2	33.231	Microsatellite	Bridging	*
C2134	2	33.538	RFLP			LG3: 67.8	LG5: 74.0
RCS1864	2	33.676	Microsatellite	Bridging	*
C7	2	35.407	RFLP			LG2: 90.5	LG2: 114.5	LG3: 68.8	LG4: 32.9	LG4: 42.4	LG5: 37.5	LG5: 47.4	LG5: 57.3	LG7: 69.8	LG7: 82.6
V_PK44_298	2	35.685	AFLP
RCS5476	2	36.822	Microsatellite
RCS7071	2	36.983	Microsatellite	Bridging		LG7: 72.2
V_PK12_161	2	37.029	AFLP
RCS3817	2	37.057	Microsatellite
RCS3157	2	37.304	Microsatellite			LG4: 33.6
RCS0074	2	37.597	Microsatellite			LG3: 67.5
C_PK7_374	2	37.941	AFLP
RCS5885	2	38.016	Microsatellite	Bridging		LG1: 28.5
RCS6096	2	38.904	Microsatellite
RCS7050	2	39.612	Microsatellite		*
C_PK44_302	2	40.423	AFLP
RCS1113	2	40.932	Microsatellite		*
RCS4683	2	41.335	Microsatellite		*
C_PK48_365	2	41.698	AFLP
RCS3251	2	42.502	Microsatellite	Bridging
RCS1163	2	42.949	Microsatellite
RCS4642	2	43.14	Microsatellite
RCS0538	2	43.288	Microsatellite		*
RCS2250	2	43.74	Microsatellite		*
RCS5590	2	44.639	Microsatellite
RCS0010	2	44.743	Microsatellite
RCS5902	2	45.503	Microsatellite
RCS4572	2	45.547	Microsatellite		*
RCS1285	2	45.754	Microsatellite		*
RCS6706	2	45.937	Microsatellite
RCS0562	2	45.985	Microsatellite
RCS5782	2	46.012	Microsatellite		*
C2386	2	46.104	RFLP
TPSSR40	2	46.238	Microsatellite	Bridging		LG1: 54.8
RCS5778	2	46.275	Microsatellite
RCS6354	2	46.571	Microsatellite		*
RCS1875	2	47.089	Microsatellite
C1568	2	47.149	RFLP			LG2: 57.8	LG2: 80
C1556	2	47.827	RFLP
RCS1300	2	48.14	Microsatellite
TPSSR05	2	48.339	Microsatellite
RCS7159	2	48.458	Microsatellite
RCS5303	2	48.753	Microsatellite
C361	2	48.815	RFLP			LG2: 63.3
RCS3554	2	49.046	Microsatellite	Bridging	*
RCS1273	2	49.163	Microsatellite		*
RCS5635	2	49.27	Microsatellite
RCS0399	2	49.423	Microsatellite
RCS6396	2	49.423	Microsatellite
RCS3156	2	49.683	Microsatellite
RCS2668	2	49.762	Microsatellite
RCS3235	2	49.762	Microsatellite
C_PK48_208	2	49.829	AFLP
C_PK2_193	2	50.044	AFLP
RCS5695	2	50.109	Microsatellite		*
RCS0254	2	50.159	Microsatellite	Bridging	*
RCS4614	2	50.212	Microsatellite
RCS0071	2	50.264	Microsatellite
RCS5299	2	50.305	Microsatellite
RCS4089	2	50.329	Microsatellite
TPSSR24	2	50.339	Microsatellite	Bridging
RCS2382	2	50.383	Microsatellite
RCS0171	2	50.455	Microsatellite
RCS5445	2	50.512	Microsatellite
TPSSR44	2	50.536	Microsatellite
V_PK38_268	2	50.6	AFLP
RCS1165	2	50.654	Microsatellite
RCS1209	2	50.669	Microsatellite		*
RCS3706	2	50.675	Microsatellite
RCS5848	2	50.691	Microsatellite
RCS1501	2	50.693	Microsatellite
RCS3722	2	50.693	Microsatellite		*
RCS3329	2	50.697	Microsatellite
RCS4736	2	50.697	Microsatellite
RCS1379	2	50.798	Microsatellite
RCS3770	2	51.005	Microsatellite
RCS4945	2	51.44	Microsatellite	Bridging	*
RCS4208	2	51.686	Microsatellite
V_PK34_65	2	51.871	AFLP
OPB03	2	52.066	RAPD
RCS2450	2	52.132	Microsatellite
RCS2328	2	52.881	Microsatellite		*
C1552	2	53.039	RFLP			LG2: 63.5
RCS3673	2	53.287	Microsatellite		*
RCS4066	2	53.298	Microsatellite	Bridging		LG3: 82.6
RCS0167	2	53.66	Microsatellite
RCS1477	2	53.846	Microsatellite
RCS6620	2	53.908	Microsatellite
RCS0836	2	54.02	Microsatellite
RCS1402	2	54.118	Microsatellite
RCS1568	2	54.233	Microsatellite
RCS4406	2	54.263	Microsatellite
RCS1751	2	54.439	Microsatellite
RCS7186	2	55.081	Microsatellite
C_PK33_109	2	55.083	AFLP
RCS5470	2	55.086	Microsatellite
RCS6283	2	55.168	Microsatellite
RCS1409	2	55.264	Microsatellite		*
RCS3079	2	55.449	Microsatellite
RCS3241	2	56.047	Microsatellite
C289	2	56.117	RFLP
RCS6654	2	56.388	Microsatellite	Bridging
RCS4046	2	57.009	Microsatellite
RCS2536	2	57.591	Microsatellite
C1568	2	57.755	RFLP			LG2: 47.1	LG2: 80
V_PK4_194	2	57.917	AFLP
RCS3665	2	58.407	Microsatellite
RCS7205	2	58.552	Microsatellite		*
V_PK35_309	2	59.669	AFLP
C2053	2	59.735	RFLP			LG6: 69.3	LG7: 28.1
V_PK31_308	2	60.509	AFLP
RCS2611	2	60.866	Microsatellite
RCS2199	2	61.029	Microsatellite		*
RCS7020	2	61.931	Microsatellite
C1547	2	62.318	RFLP
RCS6389	2	62.445	Microsatellite	Bridging	*
V_PK2_94	2	62.479	AFLP
V_PK4_208	2	62.653	AFLP
RCS4681	2	62.733	Microsatellite		*
RCS4871	2	62.897	Microsatellite
V_PK33_177	2	63.011	AFLP
RCS5584	2	63.081	Microsatellite
C361	2	63.283	RFLP			LG2: 48.8
V_PK4_77	2	63.444	AFLP
C_PK4_171	2	63.493	AFLP
C1552	2	63.536	RFLP			LG2: 53
RCS5226	2	64.362	Microsatellite
RCS1405	2	66.012	Microsatellite
C1892	2	66.576	RFLP
RCS4577	2	66.642	Microsatellite	Bridging	*
RCS7236	2	67.056	Microsatellite
RCS0412	2	67.421	Microsatellite
RCS5099	2	67.476	Microsatellite
RCS0913	2	67.665	Microsatellite
RCS2304	2	68.011	Microsatellite
RCS2860	2	68.191	Microsatellite	Bridging	*
RCS0898	2	68.336	Microsatellite
RCS4513	2	69.074	Microsatellite
RCS3076	2	70.339	Microsatellite
RCS5441	2	70.505	Microsatellite
RCS6472	2	71.559	Microsatellite
RCS4695	2	72.613	Microsatellite
RCS0855	2	72.782	Microsatellite		*
RCS1022	2	72.995	Microsatellite
RCS4993	2	73.834	Microsatellite
RCS5189	2	74.106	Microsatellite
RCS0545	2	75.053	Microsatellite	Bridging	*
RCS2689	2	75.39	Microsatellite
RCS2229	2	75.528	Microsatellite
RCS6719	2	76.151	Microsatellite
RCS4943	2	76.365	Microsatellite
RCS2468	2	76.498	Microsatellite
RCS5519	2	76.632	Microsatellite
RCS2773	2	77.112	Microsatellite
RCS0909	2	77.341	Microsatellite
RCS1836	2	77.875	Microsatellite
RCS6496	2	78.066	Microsatellite
RCS2893	2	78.194	Microsatellite	Bridging	*
RCS4620	2	78.284	Microsatellite
RCS1326	2	78.408	Microsatellite
RCS1537	2	78.51	Microsatellite		*
V_PK7_161	2	79.003	AFLP
RCS0078	2	79.248	Microsatellite
RCS5836	2	79.454	Microsatellite
RCS6625	2	79.556	Microsatellite
RCS2195	2	80.011	Microsatellite		*
C1568	2	80.047	RFLP			LG2: 47.1	LG2: 57.8
RCS0075	2	80.557	Microsatellite
RCS3173	2	81.07	Microsatellite
C692	2	81.544	RFLP
RCS4795	2	81.667	Microsatellite
RCS1681	2	81.823	Microsatellite
RCS0715	2	82.658	Microsatellite		*
RCS3144	2	82.944	Microsatellite
RCS4604	2	83.079	Microsatellite
RCS1382	2	83.289	Microsatellite	Bridging	*
RCS2172	2	83.423	Microsatellite
RCS6249	2	83.947	Microsatellite
RCS4925	2	84.037	Microsatellite		*
RCS4868	2	84.094	Microsatellite
RCS2431	2	84.258	Microsatellite
RCS3328	2	84.353	Microsatellite
C2014	2	84.566	RFLP
RCS1748	2	84.858	Microsatellite		*
RCS1358	2	85.055	Microsatellite	Bridging		LG4: 38.7	LG6: 16
C_PK8_63	2	85.196	AFLP
RCS1601	2	85.497	Microsatellite	Bridging	*
RCS5214	2	85.939	Microsatellite
RCS4669	2	86.043	Microsatellite		*
RCS3269	2	86.135	Microsatellite		*
RCS1859	2	86.311	Microsatellite
RCS2017	2	86.347	Microsatellite
RCS1207	2	86.472	Microsatellite
RCS3141	2	86.644	Microsatellite
RCS7094	2	86.659	Microsatellite
RCS2453	2	86.665	Microsatellite		*
RCS1325	2	86.765	Microsatellite	Bridging	*
RCS0633	2	86.849	Microsatellite		*
RCS6122	2	87.074	Microsatellite
RCS1871	2	87.259	Microsatellite
RCS1256	2	87.618	Microsatellite
RCS5681	2	87.893	Microsatellite
RCS0003	2	88.003	Microsatellite		*
C1834	2	88.156	RFLP
RCS3779	2	88.418	Microsatellite
C1492	2	88.789	RFLP			LG7: 44.7
C2550	2	89.092	RFLP			LG5: 96.4
RCS3218	2	89.476	Microsatellite		*
C1861	2	89.598	RFLP			LG7: 60.1
RCS6330	2	89.946	Microsatellite
RCS6817	2	89.946	Microsatellite
RCS3455	2	89.954	Microsatellite		*
C_PK46_236	2	90.1	AFLP
RCS4140	2	90.23	Microsatellite
C7	2	90.48	RFLP			LG2: 35.4	LG2: 114.5	LG3: 68.8	LG4: 32.9	LG4: 42.4	LG5: 37.5	LG5: 47.4	LG5: 57.3	LG7: 69.8	LG7: 82.6
RCS6676	2	90.583	Microsatellite	Bridging	*
RCS2991	2	90.645	Microsatellite
RCS3275	2	90.828	Microsatellite		*
RCS5473	2	90.895	Microsatellite
RCS6909	2	90.899	Microsatellite
RCS2144	2	91.118	Microsatellite	Bridging	*
RCS6607	2	91.251	Microsatellite
RCS2467	2	91.387	Microsatellite			LG5: 44.5
TPSSR15	2	91.389	Microsatellite	Bridging		LG5: 53.8
RCS3110	2	91.458	Microsatellite
RCS3184	2	91.856	Microsatellite
RCS4982	2	92.185	Microsatellite
RCS6869	2	92.582	Microsatellite
RCS2500	2	92.814	Microsatellite
RCS4626	2	93.196	Microsatellite
C2344	2	93.328	RFLP			LG2: 107
RCS2784	2	93.584	Microsatellite
RCS4385	2	93.772	Microsatellite	Bridging	*
RCS2958	2	94.073	Microsatellite		*
RCS4095	2	94.172	Microsatellite
RCS1479	2	94.184	Microsatellite		*
RCS5459	2	94.428	Microsatellite
RCS5938	2	94.43	Microsatellite
RCS5378	2	94.729	Microsatellite
RCS1664	2	94.744	Microsatellite
C2415	2	94.983	RFLP
RCS5335	2	95.486	Microsatellite
RCS7075	2	95.668	Microsatellite
RCS0039	2	95.713	Microsatellite
RCS6597	2	96.027	Microsatellite
RCS4012	2	96.139	Microsatellite
RCS4756	2	96.328	Microsatellite
RCS3145	2	96.36	Microsatellite
V_PK36_289	2	96.36	AFLP
RCS3469	2	96.368	Microsatellite
V_PK31_96	2	96.82	AFLP
RCS6798	2	97.204	Microsatellite	Bridging	*
C_PK4_122	2	97.304	AFLP
RCS6896	2	97.544	Microsatellite
RCS6551	2	98.502	Microsatellite
RCS4637	2	98.574	Microsatellite
RCS3237	2	98.764	Microsatellite		*
C461	2	99.016	RFLP			LG3: 17.4
RCS3753	2	99.023	Microsatellite	Bridging		LG4: 89.4
RCS2193	2	99.024	Microsatellite		*
RCS6765	2	99.18	Microsatellite
RCS3102	2	99.546	Microsatellite		*
RCS7213	2	99.775	Microsatellite		*
C_PK5_55	2	99.777	AFLP
RCS3095	2	99.903	Microsatellite		*
RCS1478	2	101.041	Microsatellite	Bridging	*
RCS3245	2	101.437	Microsatellite		*
C_PK36_284	2	101.774	AFLP
RCS5747	2	102.133	Microsatellite	Bridging	*
RCS5641	2	102.564	Microsatellite
TPSSR52	2	102.89	Microsatellite	Bridging
RCS6074	2	103.361	Microsatellite
RCS5730	2	103.426	Microsatellite
RCS7062	2	103.456	Microsatellite
RCS0978	2	103.985	Microsatellite			LG6: 16.8
RCS6014	2	105.061	Microsatellite
RCS6315	2	105.391	Microsatellite
RCS2087	2	105.481	Microsatellite
RCS3961	2	105.681	Microsatellite
RCS1310	2	106.349	Microsatellite
RCS0453	2	106.666	Microsatellite	Bridging	*
RCS3744	2	107.22	Microsatellite		*
C2344	2	107.449	RFLP			LG2: 93.3
RCS3259	2	108.902	Microsatellite
C1578	2	109.883	RFLP			LG2: 120	LG7: 52.1	LG7: 69.6
RCS0606	2	113.421	Microsatellite	Bridging	*
RCS2533	2	114.17	Microsatellite
RCS3355	2	114.229	Microsatellite			LG6: 39.6
C207	2	114.356	RFLP
C7	2	114.532	RFLP			LG2: 35.4	LG2: 90.5	LG3: 68.8	LG4: 32.9	LG4: 42.4	LG5: 37.5	LG5: 47.4	LG5: 57.3	LG7: 69.8	LG7: 82.6
RCS1588	2	116.649	Microsatellite	Bridging
C1578	2	120.094	RFLP			LG2: 109	LG7: 52.1	LG7: 69.6
C764	2	124.127	RFLP			LG7: 54.8
C1984	2	125.11	RFLP			LG4: 56.5
TPSSR17	2	138.757	Microsatellite	Bridging		LG5: 68.6
LG3
C2403	3	0	RFLP			LG6: 51.4	LG6: 68.5
RCS1450	3	5.427	Microsatellite			LG4: 117
C1769	3	12.536	RFLP
RCS2481	3	15.301	Microsatellite
C461	3	17.389	RFLP			LG2: 99
C675	3	18.407	RFLP
RCS6761	3	22.085	Microsatellite	Bridging	*
C1770	3	24.274	RFLP
RCS5144	3	25.154	Microsatellite		*
C1867	3	25.445	RFLP			LG3: 60.5	LG5: 91.6
RCS1627	3	25.943	Microsatellite		*
C1873	3	26.388	RFLP			LG3: 48	LG3: 54.3	LG3: 72.4
RCS5245	3	26.575	Microsatellite
RCS5032	3	26.693	Microsatellite
RCS6527	3	26.94	Microsatellite
RCS3015	3	27.026	Microsatellite		*
RCS2629	3	27.39	Microsatellite		*
RCS0294	3	27.608	Microsatellite			LG6: 38.4
RCS5154	3	28.454	Microsatellite
RCS3381	3	28.729	Microsatellite		*
RCS1332	3	28.943	Microsatellite		*
RCS6204	3	29.001	Microsatellite
RCS1667	3	29.143	Microsatellite		*
RCS2857	3	29.31	Microsatellite		*
RCS4110	3	29.31	Microsatellite
RCS4622	3	29.583	Microsatellite
RCS5926	3	29.707	Microsatellite
RCS3587	3	31.066	Microsatellite
C_PK12_166	3	31.45	AFLP
RCS4791	3	32.018	Microsatellite
RCS3657	3	32.32	Microsatellite
RCS6010	3	32.426	Microsatellite	Bridging	*
RCS1366	3	32.448	Microsatellite
RCS2741	3	32.639	Microsatellite		*
RCS0297	3	32.886	Microsatellite
C1421	3	33.196	RFLP
RCS3048	3	33.198	Microsatellite
RCS2449	3	33.526	Microsatellite
RCS6427	3	34.028	Microsatellite
RCS5760	3	34.392	Microsatellite
RCS6848	3	34.619	Microsatellite
RCS4864	3	34.913	Microsatellite
RCS0169	3	35.01	Microsatellite
RCS6383	3	35.05	Microsatellite
RCS7110	3	35.164	Microsatellite
RCS1007	3	35.292	Microsatellite	Bridging	*
RCS5230	3	35.418	Microsatellite
RCS1924	3	35.75	Microsatellite
RCS3858	3	35.834	Microsatellite
RCS4988	3	36.011	Microsatellite
RCS1999	3	36.047	Microsatellite		*
RCS4479	3	36.191	Microsatellite
RCS6548	3	36.243	Microsatellite
V_PK4_285	3	36.516	AFLP
RCS2343	3	36.792	Microsatellite		*
RCS5033	3	37.005	Microsatellite
C2404	3	37.065	RFLP
RCS6683	3	37.251	Microsatellite
RCS5765	3	37.265	Microsatellite
RCS3554	3	37.483	Microsatellite	Bridging
RCS2010	3	37.6	Microsatellite		*
RCS3057	3	37.628	Microsatellite		*
RCS5512	3	37.852	Microsatellite
RCS4470	3	38.218	Microsatellite
RCS3946	3	38.869	Microsatellite
RCS5781	3	39.157	Microsatellite
TPSSR16	3	39.349	Microsatellite	Bridging
RCS6286	3	40.435	Microsatellite
RCS4520	3	40.687	Microsatellite
RCS4825	3	40.911	Microsatellite
RCS6729	3	40.994	Microsatellite
RCS6455	3	41.063	Microsatellite
RCS6026	3	41.245	Microsatellite
RCS4659	3	41.425	Microsatellite	Bridging
RCS7225	3	41.737	Microsatellite
RCS3947	3	41.798	Microsatellite
RCS4358	3	41.916	Microsatellite
RCS6318	3	42.068	Microsatellite
RCS1710	3	42.26	Microsatellite
RCS7219	3	42.29	Microsatellite	Bridging	*
RCS3690	3	42.431	Microsatellite		*
RCS3987	3	42.546	Microsatellite		*
RCS7019	3	42.749	Microsatellite
RCS6897	3	43.189	Microsatellite	Bridging	*
RCS4593	3	43.302	Microsatellite		*
RCS5159	3	43.393	Microsatellite
RCS2026	3	43.761	Microsatellite	Bridging	*
RCS0945	3	44.148	Microsatellite
RCS3279	3	44.454	Microsatellite
RCS1176	3	44.761	Microsatellite
RCS2897	3	44.805	Microsatellite		*
C2047	3	44.82	RFLP			LG3: 61.5
RCS0126	3	45.529	Microsatellite
RCS0465	3	45.535	Microsatellite
RCS5821	3	45.542	Microsatellite
RCS6165	3	45.594	Microsatellite
RCS3901	3	45.634	Microsatellite
RCS6098	3	45.801	Microsatellite
RCS2600	3	46.222	Microsatellite
RCS4887	3	46.56	Microsatellite
V_PK36_105	3	46.636	AFLP
RCS1776	3	47.413	Microsatellite		*
RCS2910	3	47.813	Microsatellite
C1873	3	48.029	RFLP			LG3: 26.4	LG3: 54.3	LG3: 72.4
C2407	3	48.333	RFLP
C16	3	48.689	RFLP			LG3: 101
RCS1952	3	48.953	Microsatellite
RCS1850	3	49.6	Microsatellite
RCS1068	3	49.813	Microsatellite		*
V_PK38_226	3	49.994	AFLP
RCS3070	3	50.262	Microsatellite
RCS4532	3	50.621	Microsatellite
C2543	3	50.849	RFLP
RCS0033	3	51.178	Microsatellite
RCS6448	3	51.449	Microsatellite	Bridging	*
RCS4600	3	51.522	Microsatellite
RCS2707	3	51.538	Microsatellite
RCS6582	3	52.138	Microsatellite	Bridging	*
RCS6724	3	52.429	Microsatellite
RCS3821	3	52.504	Microsatellite
RCS5810	3	52.611	Microsatellite
RCS4061	3	52.709	Microsatellite
V_PK3_71	3	52.912	AFLP
RCS5901	3	53.045	Microsatellite
V_PK35_87	3	53.854	AFLP
RCS5593	3	54.039	Microsatellite
C1873	3	54.292	RFLP			LG3: 26.4	LG3: 48	LG3: 72.4
RCS6002	3	54.605	Microsatellite
C_PK49_83	3	54.776	AFLP
RCS6248	3	55.142	Microsatellite
RCS1587	3	55.589	Microsatellite	Bridging	*
RCS1694	3	55.957	Microsatellite
RCS1839	3	56.829	Microsatellite	Bridging
C_PK12_168	3	57.367	AFLP
RCS1735	3	57.559	Microsatellite
RCS3348	3	57.912	Microsatellite
C1942	3	58.629	RFLP			LG3: 87
C1602	3	58.891	RFLP			LG2: 0	LG2: 10.2	LG3: 65.8	LG3: 77.4	LG3: 84.2
C16	3	59.603	RFLP
RCS4269	3	60.014	Microsatellite
RCS5866	3	60.018	Microsatellite		*
C1867	3	60.517	RFLP			LG3: 25.4	LG5: 102.1
RCS3914	3	60.593	Microsatellite
C2047	3	61.474	RFLP			LG3: 44.8
RCS2372	3	61.57	Microsatellite	Bridging		LG7: 51.2
C1597	3	62.079	RFLP
C_PK46_229	3	62.393	AFLP
RCS6431	3	62.818	Microsatellite		*
RCS6538	3	63.171	Microsatellite
V_PK8_360	3	63.228	AFLP
C559	3	63.89	RFLP			LG3: 76.6	LG3: 86.5
C_PK7_90	3	64.012	AFLP
RCS7187	3	64.348	Microsatellite
RCS3570	3	64.448	Microsatellite
RCS0899	3	64.793	Microsatellite	Bridging	*
C2428	3	65.232	RFLP			LG5: 84.9	LG5: 73
RCS7241	3	65.409	Microsatellite
C1602	3	65.781	RFLP			LG2: 0	LG2: 10.2	LG3: 58.9	LG3: 77.4	LG3: 84.2
RCS3811	3	66.026	Microsatellite
RCS6939	3	66.178	Microsatellite
RCS5254	3	66.405	Microsatellite
RCS2486	3	66.487	Microsatellite			LG7: 51.9
RCS0047	3	66.737	Microsatellite		*
RCS4484	3	66.84	Microsatellite
RCS6633	3	67.006	Microsatellite
RCS2960	3	67.172	Microsatellite
RCS0094	3	67.287	Microsatellite	Bridging		LG4: 28.7
RCS0967	3	67.412	Microsatellite		*
RCS0074	3	67.498	Microsatellite	Bridging		LG2: 37.6
RCS6001	3	67.559	Microsatellite		*
RCS5236	3	67.672	Microsatellite
RCS2161	3	67.719	Microsatellite
C2134	3	67.841	RFLP			LG2: 33.5	LG5: 74.0
C_PK34_184	3	67.845	AFLP
RCS5982	3	67.933	Microsatellite
RCS1630	3	67.946	Microsatellite
RCS0397	3	68.001	Microsatellite
RCS5755	3	68.096	Microsatellite
RCS3586	3	68.162	Microsatellite		*
RCS6484	3	68.257	Microsatellite	Bridging
RCS4166	3	68.346	Microsatellite
RCS6239	3	68.482	Microsatellite
RCS5846	3	68.71	Microsatellite
C7	3	68.825	RFLP			LG2: 35.4	LG2: 90.5	LG2: 114.5	LG4: 32.9	LG4: 42.4	LG5: 37.5	LG5: 47.4	LG5: 57.3	LG7: 69.8	LG7: 82.6
RCS5826	3	68.842	Microsatellite
RCS0894	3	69.036	Microsatellite	Bridging	*
RCS4416	3	69.123	Microsatellite
RCS6919	3	69.218	Microsatellite
RCS6415	3	69.246	Microsatellite		*
C1410	3	69.43	RFLP
RCS7044	3	69.462	Microsatellite
RCS6771	3	69.612	Microsatellite
RCS6722	3	69.628	Microsatellite
RCS4353	3	69.633	Microsatellite
RCS4623	3	69.989	Microsatellite
RCS4664	3	70.162	Microsatellite
RCS2377	3	70.179	Microsatellite
RCS1517	3	70.409	Microsatellite
RCS6126	3	70.485	Microsatellite	Bridging	*
RCS6804	3	70.866	Microsatellite		*
RCS3998	3	71.649	Microsatellite
RCS6174	3	72.079	Microsatellite
V_PK12_146	3	72.346	AFLP
C1873	3	72.366	RFLP			LG3: 26.4	LG3: 48	LG3: 54.3
RCS3047	3	72.379	Microsatellite		*
RCS0193	3	72.595	Microsatellite	Bridging	*
RCS3336	3	72.929	Microsatellite		*
V_PK4_197	3	73.2	AFLP
RCS3452	3	73.326	Microsatellite		*
RCS1008	3	73.516	Microsatellite		*
C_PK34_340	3	73.566	AFLP
RCS7203	3	73.849	Microsatellite	Bridging
RCS5069	3	73.94	Microsatellite	Bridging		LG4: 50.6
RCS5823	3	74.226	Microsatellite		*
RCS4240	3	74.642	Microsatellite	Bridging	*
RCS4897	3	74.918	Microsatellite
RCS4873	3	75.041	Microsatellite
C2133	3	75.044	RFLP
RCS7156	3	75.462	Microsatellite
RCS6810	3	75.467	Microsatellite
C_PK1_282	3	75.626	AFLP
RCS1866	3	75.646	Microsatellite
RCS3002	3	76.374	Microsatellite
C559	3	76.639	RFLP			LG3: 63.9	LG3: 86.5
RCS1865	3	76.757	Microsatellite	Bridging
C1602	3	77.378	RFLP			LG2: 0	LG2: 10.2	LG3: 58.9	LG3: 65.8	LG3: 84.2
RCS4657	3	77.379	Microsatellite
RCS2875	3	77.473	Microsatellite		*
RCS3353	3	77.542	Microsatellite
RCS2004	3	78.005	Microsatellite
RCS2574	3	78.347	Microsatellite
RCS1679	3	78.664	Microsatellite			LG4: 106
RCS6375	3	79.29	Microsatellite
C1860	3	79.861	RFLP			LG4: 40	LG4: 48.8
RCS3175	3	79.987	Microsatellite
C2147	3	80.767	RFLP
V_PK1_98	3	81.327	AFLP
RCS6623	3	81.438	Microsatellite
RCS7144	3	81.87	Microsatellite
C_PK12_284	3	82.105	AFLP
C1525	3	82.427	RFLP
RCS4066	3	82.635	Microsatellite	Bridging		LG2: 53.3
RCS2544	3	82.887	Microsatellite		*
RCS6611	3	83.542	Microsatellite	Bridging	*
RCS0404	3	84.088	Microsatellite		*
C1602	3	84.197	RFLP			LG2: 0	LG2: 10.2	LG3: 58.9	LG3: 65.8	LG3: 77.4
RCS4753	3	84.37	Microsatellite
C2134	3	84.521	RFLP
RCS5481	3	85.281	Microsatellite	Bridging		LG6: 57.5
RCS6976	3	85.613	Microsatellite
RCS5081	3	86.263	Microsatellite
C559	3	86.478	RFLP			LG3: 63.9	LG3: 76.7
V_PK46_199	3	86.557	AFLP
RCS5549	3	86.767	Microsatellite
C1942	3	87.036	RFLP			LG3: 58.6
RCS5972	3	87.464	Microsatellite
RCS5421	3	87.746	Microsatellite
C2135	3	87.765	RFLP			LG5: 75.9
TPSSR46	3	88.061	Microsatellite	Bridging
RCS5913	3	88.237	Microsatellite		*
RCS3659	3	88.326	Microsatellite
RCS6419	3	89.01	Microsatellite		*
RCS3064	3	89.465	Microsatellite		*
C_PK34_252	3	90.226	AFLP
RCS5732	3	90.312	Microsatellite		*
V_PK3_156	3	90.749	AFLP
RCS6394	3	92.222	Microsatellite	Bridging		LG6: 88.8
RCS4596	3	92.568	Microsatellite
C1965	3	93.093	RFLP
RCS6524	3	93.373	Microsatellite		*
C61	3	94.934	RFLP
C_PK1_174	3	96.25	AFLP
C618	3	96.473	RFLP			LG4: 65.9
RCS1655	3	96.987	Microsatellite		*
C1430	3	97.043	RFLP			LG4: 27.8	LG5: 24.0	LG5: 62.0	LG5: 84.4
C214	3	97.256	RFLP			LG3: 11.2
TPSSR09	3	97.662	Microsatellite	Bridging
RCS3832	3	99.879	Microsatellite	Bridging	*
RCS0796	3	101.091	Microsatellite
C16	3	101.482	RFLP			LG3: 48.7
RCS2645	3	101.503	Microsatellite		*
RCS0199	3	102.978	Microsatellite	Bridging	*
RCS1526	3	105.318	Microsatellite	Bridging	*
RCS6258	3	107.347	Microsatellite
RCS6139	3	107.426	Microsatellite		*
RCS5035	3	107.721	Microsatellite
RCS4633	3	108.954	Microsatellite	Bridging	*
RCS3847	3	110.696	Microsatellite		*
C214	3	111.224	RFLP			LG3: 97.3
RCS3051	3	111.686	Microsatellite
RCS5722	3	112.112	Microsatellite
RCS6832	3	112.522	Microsatellite
RCS7182	3	113.352	Microsatellite
RCS5092	3	116.577	Microsatellite
C738	3	119.267	RFLP
LG4
RCS5727	4	0	Microsatellite		*
C1601	4	1.595	RFLP			LG4: 9.5
RCS1303	4	3.75	Microsatellite	Bridging	*
C2391	4	5.613	RFLP
RCS0992	4	7.633	Microsatellite		*
RCS3620	4	8.703	Microsatellite
RCS5460	4	9.169	Microsatellite	Bridging		LG5: 50.3
RCS6066	4	9.417	Microsatellite	Bridging		LG5: 42.6
C1601	4	9.514	RFLP			LG4: 1.6
RCS4899	4	10.213	Microsatellite	Bridging		LG5: 84.5
RCS4310	4	10.471	Microsatellite	Bridging	*
RCS0440	4	10.616	Microsatellite
RCS2270	4	10.781	Microsatellite
RCS2598	4	11.014	Microsatellite			LG1: 62.5
RCS1647	4	11.305	Microsatellite
RCS4625	4	11.329	Microsatellite		*
RCS5800	4	11.479	Microsatellite			LG5: 48.8
RCS3477	4	11.539	Microsatellite	Bridging
RCS4189	4	11.772	Microsatellite		*
V_PK7_104	4	11.981	AFLP
RCS5015	4	12.329	Microsatellite
RCS6347	4	12.598	Microsatellite
RCS3160	4	14.16	Microsatellite		*
RCS5623	4	14.346	Microsatellite			LG7: 45.8
RCS3123	4	16.051	Microsatellite
RCS5330	4	16.319	Microsatellite
RCS5521	4	16.408	Microsatellite
RCS7023	4	16.443	Microsatellite
RCS5051	4	16.658	Microsatellite
RCS4682	4	16.784	Microsatellite		*
RCS0923	4	17.156	Microsatellite
RCS1669	4	17.514	Microsatellite
RCS1586	4	17.613	Microsatellite	Bridging	*
RCS4268	4	17.9	Microsatellite		*
RCS0233	4	18.078	Microsatellite
RCS4955	4	18.172	Microsatellite
RCS5435	4	18.313	Microsatellite
RCS1307	4	18.703	Microsatellite		*
C_PK4_73	4	19.191	AFLP
RCS0859	4	19.584	Microsatellite
RCS6567	4	19.785	Microsatellite
RCS6571	4	20.105	Microsatellite
RCS4242	4	20.262	Microsatellite
TPSSR65	4	20.702	Microsatellite
RCS2558	4	21.363	Microsatellite
RCS0869	4	21.594	Microsatellite	Bridging	*
RCS0370	4	21.783	Microsatellite	Bridging		LG7: 77.2
C_PK12_154	4	22.299	AFLP
C_PK8_331	4	22.674	AFLP
C_PK9_155	4	23.705	AFLP
V_PK9_157	4	23.802	AFLP
RCS4453	4	24.034	Microsatellite
C_PK49_237	4	24.416	AFLP
V_PK48_333	4	24.641	AFLP
RCS3709	4	25.152	Microsatellite	Bridging
RCS1629	4	26.993	Microsatellite		*
C_PK34_289	4	27.52	AFLP
C1430	4	27.799	RFLP			LG3: 97	LG5: 24.0	LG5: 62.0	LG5: 84.4
RCS0812	4	28.648	Microsatellite
RCS0094	4	28.713	Microsatellite	Bridging		LG3: 67.3
V_PK39_280	4	28.779	AFLP
C471	4	29.45	RFLP			LG7: 20.9
C2454	4	29.86	RFLP
RCS4978	4	30.006	Microsatellite
RCS3892	4	30.762	Microsatellite	Bridging	*
RCS0121	4	31.122	Microsatellite
RCS1931	4	31.537	Microsatellite	Bridging	*
RCS6511	4	31.733	Microsatellite
RCS4986	4	31.837	Microsatellite
RCS5235	4	32.343	Microsatellite		*
RCS6981	4	32.4	Microsatellite		*
RCS1809	4	32.724	Microsatellite
C7	4	32.885	RFLP			LG2: 35.4	LG2: 90.5	LG2: 114.5	LG3: 68.8	LG4: 42.4	LG5: 37.5	LG5: 47.4	LG5: 57.3	LG7: 69.8	LG7: 82.6
RCS0867	4	32.919	Microsatellite
RCS1475	4	32.948	Microsatellite
RCS3383	4	32.958	Microsatellite
RCS3157	4	33.598	Microsatellite			LG2: 37.3
RCS4747	4	33.632	Microsatellite
RCS6634	4	34.078	Microsatellite
RCS4304	4	34.162	Microsatellite
RCS3445	4	34.185	Microsatellite		*
V_PK1_76	4	34.281	AFLP
RCS5903	4	34.419	Microsatellite
RCS5659	4	34.654	Microsatellite
C_PK9_161	4	34.956	AFLP
RCS0040	4	35.207	Microsatellite	Bridging	*
RCS5188	4	35.918	Microsatellite			LG5: 54.8
RCS5493	4	36.036	Microsatellite
RCS1251	4	36.582	Microsatellite
RCS3285	4	36.875	Microsatellite	Bridging	*
C212	4	37.452	RFLP
RCS1333	4	37.626	Microsatellite
RCS6603	4	37.954	Microsatellite		*
RCS1358	4	38.672	Microsatellite	Bridging		LG2: 85.1	LG6: 16
RCS6581	4	38.771	Microsatellite
RCS3346	4	39.492	Microsatellite	Bridging	*
C166	4	39.789	RFLP
C1860	4	39.966	RFLP			LG3: 79.9	LG4: 48.8
RCS5556	4	40.167	Microsatellite			LG1: 52
V_PK7_140	4	40.402	AFLP
RCS2977	4	40.601	Microsatellite
C669	4	40.737	RFLP			LG4: 56.2	LG6: 16.1
C108	4	41.285	RFLP			LG6: 0.5	LG6: 9.4
RCS5565	4	41.538	Microsatellite
RCS3377	4	41.927	Microsatellite		*
RCS0880	4	42.314	Microsatellite		*
C7	4	42.4	RFLP			LG2: 35.4	LG2: 90.5	LG2: 114.5	LG3: 68.8	LG4: 32.9	LG5: 37.5	LG5: 47.4	LG5: 57.3	LG7: 69.8	LG7: 82.6
RCS0824	4	42.771	Microsatellite		*
TPSSR45	4	42.897	Microsatellite	Bridging
RCS3730	4	43.214	Microsatellite	Bridging		LG5: 55.2
C_PK36_327	4	43.491	AFLP
RCS7089	4	43.746	Microsatellite	Bridging		LG7: 72.5
RCS0969	4	44.416	Microsatellite
RCS2711	4	44.592	Microsatellite
RCS5331	4	44.825	Microsatellite	Bridging	*
RCS5805	4	44.974	Microsatellite		*
C_PK5_284	4	45.253	AFLP
RCS5418	4	45.297	Microsatellite
RCS2962	4	45.729	Microsatellite		*
RCS2331	4	45.892	Microsatellite		*
RCS1668	4	45.934	Microsatellite
RCS5186	4	46.008	Microsatellite
V_PK38_109	4	46.82	AFLP
RCS6684	4	47.012	Microsatellite
C_PK33_236	4	47.439	AFLP
RCS3448	4	47.643	Microsatellite	Bridging	*
RCS2345	4	47.958	Microsatellite		*
C_PK8_74	4	47.99	AFLP
RCS2359	4	48.662	Microsatellite		*
RCS7061	4	48.755	Microsatellite
C1860	4	48.844	RFLP			LG3: 79.9	LG4: 40
RCS5390	4	49.149	Microsatellite	Bridging	*
RCS2514	4	49.152	Microsatellite
RCS4515	4	49.649	Microsatellite
RCS5743	4	50.083	Microsatellite
RCS5069	4	50.621	Microsatellite	Bridging		LG3: 73.9
RCS4032	4	50.675	Microsatellite
RCS4880	4	50.807	Microsatellite
RCS7080	4	51.083	Microsatellite
RCS5353	4	51.294	Microsatellite
RCS6162	4	51.294	Microsatellite
RCS5547	4	52.235	Microsatellite
RCS6690	4	52.605	Microsatellite
RCS3999	4	52.937	Microsatellite	Bridging	*
V_PK46_148	4	53.289	AFLP
RCS3325	4	53.506	Microsatellite
RCS1928	4	53.828	Microsatellite		*
RCS1904	4	54.292	Microsatellite
C1535	4	54.399	RFLP
RCS3719	4	54.729	Microsatellite
RCS5452	4	55.413	Microsatellite
RCS6686	4	55.73	Microsatellite
C669	4	56.171	RFLP			LG4: 40.7	LG6: 16.1
V_PK1_322	4	56.309	AFLP
C1984	4	56.54	RFLP			LG2: 125
RCS7149	4	56.927	Microsatellite
RCS4621	4	57.612	Microsatellite
RCS0179	4	57.954	Microsatellite
C1858	4	58.408	RFLP
RCS5600	4	58.851	Microsatellite
RCS5408	4	59.058	Microsatellite		*
RCS6008	4	59.343	Microsatellite		*
RCS5440	4	59.565	Microsatellite
RCS0325	4	59.835	Microsatellite
RCS6163	4	60.121	Microsatellite
RCS6852	4	60.121	Microsatellite
RCS6929	4	60.343	Microsatellite		*
RCS6242	4	60.508	Microsatellite
RCS3962	4	60.775	Microsatellite		*
RCS5017	4	60.843	Microsatellite
RCS1411	4	60.931	Microsatellite
RCS6514	4	61.464	Microsatellite
RCS4100	4	61.776	Microsatellite
C_PK7_154	4	62.381	AFLP
RCS6070	4	62.457	Microsatellite		*
C1598	4	63.127	RFLP
C_PK46_147	4	63.303	AFLP
RCS1180	4	63.365	Microsatellite		*
C766	4	63.513	RFLP
RCS4710	4	63.982	Microsatellite
C33	4	64.342	RFLP
C_PK8_230	4	65.103	AFLP
RCS5915	4	65.108	Microsatellite
C447	4	65.449	RFLP
C618	4	65.85	RFLP			LG3: 96.5
C247	4	65.972	RFLP			LG5: 66.2
C580	4	66.036	RFLP
RCS2296	4	66.102	Microsatellite		*
RCS3989	4	66.356	Microsatellite		*
RCS2970	4	66.429	Microsatellite		*
RCS6646	4	66.579	Microsatellite
RCS3140	4	66.821	Microsatellite		*
RCS3264	4	66.962	Microsatellite		*
RCS6942	4	67.202	Microsatellite
RCS3906	4	67.466	Microsatellite
C1541	4	67.675	RFLP
RCS6108	4	67.748	Microsatellite
RCS1083	4	67.862	Microsatellite
C1254	4	68.586	RFLP
RCS6791	4	69.262	Microsatellite
RCS3568	4	69.823	Microsatellite
RCS5381	4	70.121	Microsatellite	Bridging	*
RCS4476	4	70.714	Microsatellite
RCS2728	4	70.924	Microsatellite	Bridging	*
RCS3976	4	71.582	Microsatellite		*
RCS7109	4	71.915	Microsatellite
RCS4486	4	72.116	Microsatellite	Bridging	*
RCS5177	4	72.691	Microsatellite
RCS2829	4	73.377	Microsatellite
RCS5798	4	73.639	Microsatellite		*
RCS4874	4	74.32	Microsatellite
RCS2025	4	74.489	Microsatellite
RCS1672	4	74.856	Microsatellite		*
V_PK2_288	4	75.3	AFLP
RCS2597	4	75.359	Microsatellite
C143	4	75.813	RFLP
RCS2043	4	76.712	Microsatellite
RCS4350	4	76.928	Microsatellite
RCS2567	4	77.045	Microsatellite	Bridging	*
RCS5006	4	77.579	Microsatellite		*
RCS5736	4	77.601	Microsatellite
C_PK9_201	4	77.781	AFLP
C2387	4	78.438	RFLP
C_PK34_319	4	78.525	AFLP
RCS1401	4	79.294	Microsatellite		*
V_PK3_144	4	79.414	AFLP
RCS6425	4	80.134	Microsatellite
V_PK4_265	4	80.284	AFLP
RCS3315	4	80.625	Microsatellite
RCS7242	4	81.716	Microsatellite	Bridging		LG1: 26.9
RCS5724	4	81.749	Microsatellite
C_PK2_110	4	82.704	AFLP
RCS6840	4	82.777	Microsatellite			LG1: 32.6
C_PK36_122	4	83.173	AFLP
RCS5036	4	83.479	Microsatellite		*
RCS1920	4	83.759	Microsatellite
RCS6794	4	83.818	Microsatellite
RCS2667	4	83.869	Microsatellite
RCS5709	4	83.873	Microsatellite
C_PK33_144	4	84.135	AFLP
RCS3416	4	84.204	Microsatellite		*
RCS5201	4	84.366	Microsatellite
RCS5056	4	84.684	Microsatellite		*
RCS6050	4	84.932	Microsatellite
RCS2383	4	85.392	Microsatellite	Bridging
RCS5147	4	85.727	Microsatellite	Bridging		LG6: 21.7
RCS1649	4	85.738	Microsatellite
RCS1598	4	86.278	Microsatellite	Bridging	*
RCS3518	4	87	Microsatellite
RCS3763	4	87.843	Microsatellite	Bridging	*
C2132	4	88.505	RFLP			LG4: 99.6
RCS3165	4	88.506	Microsatellite
RCS6333	4	88.55	Microsatellite
RCS2997	4	88.556	Microsatellite
RCS2988	4	88.641	Microsatellite
RCS0916	4	89.229	Microsatellite		*
RCS3753	4	89.38	Microsatellite	Bridging		LG2: 99
RCS2011	4	89.682	Microsatellite		*
RCS6373	4	89.788	Microsatellite
RCS1454	4	90.277	Microsatellite	Bridging	*
RCS1747	4	90.685	Microsatellite
RCS5137	4	91.209	Microsatellite		*
RCS6410	4	92.138	Microsatellite
RCS1729	4	93.052	Microsatellite	Bridging	*
C2140	4	97.642	RFLP
C2000	4	97.858	RFLP
C2132	4	99.581	RFLP			LG4: 88.5
RCS0441	4	100.15	Microsatellite		*
RCS1940	4	102.142	Microsatellite	Bridging		LG5: 76.2
RCS1679	4	105.991	Microsatellite	Bridging		LG3: 78.7
RCS2166	4	114.241	Microsatellite
RCS1170	4	114.8	Microsatellite
RCS1104	4	115.256	Microsatellite
RCS1450	4	117.864	Microsatellite			LG3: 5.4
LG5
RCS2213		0
RCS2987	5	10.37	Microsatellite
RCS1155	5	23.953	Microsatellite		*
C1430	5	23.974	RFLP			LG3: 97	LG4: 27.8	LG5: 62.0	LG5: 84.4
C1558	5	31.664	RFLP
RCS0315	5	32.274	Microsatellite
RCS1771	5	32.931	Microsatellite		*
RCS3625	5	35.385	Microsatellite
C2428	5	35.581	RFLP			LG3: 65.2	LG5: 85.0
RCS5023	5	36.792	Microsatellite		*
RCS3767	5	37.187	Microsatellite
RCS6469	5	37.187	Microsatellite
RCS2802	5	37.213	Microsatellite		*
C7	5	37.493	RFLP			LG2: 35.4	LG2: 90.5	LG2: 114.5	LG3: 68.8	LG4: 32.9	LG4: 42.4	LG5: 47.4	LG5: 57.3	LG7: 69.8	LG7: 82.6
C_PK34_298	5	39.383	AFLP
RCS2845	5	39.592	Microsatellite
RCS5393	5	40.275	Microsatellite
RCS3211	5	40.566	Microsatellite		*
RCS3086	5	40.743	Microsatellite
RCS3122	5	41.72	Microsatellite
RCS2320	5	42.183	Microsatellite		*
RCS6066	5	42.613	Microsatellite	Bridging		LG4: 9.4
C_PK5_136	5	42.622	AFLP
RCS6640	5	42.856	Microsatellite
RCS5958	5	43.095	Microsatellite
V_PK8_301	5	44.336	AFLP
RCS2467	5	44.459	Microsatellite			LG2: 91.4
V_PK1_77	5	45.128	AFLP
RCS6244	5	45.308	Microsatellite		*
V_PK7_223	5	45.367	AFLP
RCS1360	5	46.026	Microsatellite
RCS2836	5	46.559	Microsatellite	Bridging	*
C_PK4_151	5	46.898	AFLP
C7	5	47.357	RFLP			LG2: 35.4	LG2: 90.5	LG2: 114.5	LG3: 68.8	LG4: 32.9	LG4: 42.4	LG5: 37.5	LG5: 57.3	LG7: 69.8	LG7: 82.6
RCS5800	5	48.848	Microsatellite			LG4: 11.5
RCS5966	5	49.441	Microsatellite
RCS5460	5	50.276	Microsatellite	Bridging		LG4: 9.2
RCS1762	5	50.46	Microsatellite	Bridging	*
C465	5	50.938	RFLP			LG1: 79.7	LG5: 87.0
RCS5204	5	51.1	Microsatellite	Bridging	*
RCS4421	5	51.412	Microsatellite		*
C_PK9_91	5	51.417	AFLP
RCS3376	5	51.527	Microsatellite	Bridging	*
RCS0764	5	52.468	Microsatellite
V_PK1_123	5	53.352	AFLP		*
TPSSR15	5	53.798	Microsatellite	Bridging		LG2: 91.4
RCS0907	5	54.572	Microsatellite			LG1: 80.4
RCS5188	5	54.794	Microsatellite			LG4: 35.9
RCS3730	5	55.226	Microsatellite	Bridging		LG4: 43.2
RCS3101	5	55.399	Microsatellite		*
RCS0889	5	55.79	Microsatellite		*
RCS4948	5	55.803	Microsatellite		*
C1437	5	55.97	RFLP
RCS3892	5	56.138	Microsatellite	Bridging	*
C_PK4_161	5	56.481	AFLP
RCS2580	5	56.742	Microsatellite		*
C2052	5	57.244	RFLP
C7	5	57.3	RFLP			LG2: 35.4	LG2: 90.5	LG2: 114.5	LG3: 68.8	LG4: 32.9	LG4: 42.4	LG5: 47.4	LG5: 57.3	LG7: 69.8	LG7: 82.6
RCS6591	5	58.557	Microsatellite		*
C_PK1_122	5	58.596	AFLP
RCS2697	5	59.557	Microsatellite		*
V_PK4_164	5	59.774	AFLP
V_PK34_132	5	60.135	AFLP
C2138	5	60.61	RFLP
C1787	5	60.848	RFLP
RCS6215	5	61.579	Microsatellite
RCS3470	5	61.779	Microsatellite
C1430	5	61.995	RFLP			LG3: 97	LG4: 27.8	LG5: 84.4	LG5: 24.0
RCS1594	5	62.163	Microsatellite	Bridging	*
RCS6826	5	62.524	Microsatellite
C_PK31_100	5	62.663	AFLP
RCS5104	5	62.809	Microsatellite
RCS6072	5	63.355	Microsatellite	Bridging	*
RCS5448	5	63.356	Microsatellite
RCS1062	5	63.869	Microsatellite	Bridging	*
RCS2325	5	64.105	Microsatellite		*
RCS6234	5	64.287	Microsatellite
RCS5808	5	64.299	Microsatellite
RCS5643	5	64.449	Microsatellite	Bridging
C_PK34_311	5	64.506	AFLP
RCS7143	5	64.869	Microsatellite
RCS1148	5	64.925	Microsatellite			LG7: 47.4
RCS2217	5	65.283	Microsatellite		*
TPSSR40	5	65.465	Microsatellite	Bridging
C_PK38_293	5	65.689	AFLP
C2534	5	65.711	RFLP			LG7: 19.4
RCS0946	5	66.087	Microsatellite	Bridging	*
C247	5	66.15	RFLP			LG4: 66
RCS2881	5	66.31	Microsatellite		*
RCS0714	5	66.344	Microsatellite	Bridging	*
RCS7029	5	66.637	Microsatellite			LG7: 46.3
RCS2068	5	66.711	Microsatellite
RCS5004	5	66.713	Microsatellite
RCS2202	5	66.876	Microsatellite		*
RCS0843	5	66.981	Microsatellite
RCS3827	5	66.997	Microsatellite
RCS1044	5	67.246	Microsatellite		*
RCS2632	5	67.368	Microsatellite		*
RCS3192	5	67.504	Microsatellite	Bridging
RCS6829	5	68.216	Microsatellite
TPSSR17	5	68.565	Microsatellite	Bridging		LG2: 138
C_PK46_142	5	69.851	AFLP
RCS4602	5	70.491	Microsatellite		*
RCS1232	5	70.721	Microsatellite
RCS2125	5	70.954	Microsatellite
C_PK7_380	5	71.485	AFLP
RCS4797	5	71.695	Microsatellite			LG7: 48
RCS4863	5	72.155	Microsatellite	Bridging		LG6: 60.5
RCS0131	5	72.166	Microsatellite	Bridging	*
C_PK31_214	5	72.621	AFLP
RCS1618	5	72.75	Microsatellite		*
RCS0937	5	72.963	Microsatellite
RCS1724	5	73.602	Microsatellite
C2134	5	73.99	RFLP			LG2: 33.5	LG3: 67.8
C_PK44_88	5	74.109	AFLP
TPSSR56	5	75.235	Microsatellite			LG1: 50.5
C_PK35_332	5	75.394	AFLP
RCS6854	5	75.503	Microsatellite
C2135	5	75.866	RFLP			LG3: 87.8
RCS1248	5	76.099	Microsatellite		*
RCS1940	5	76.196	Microsatellite			LG4: 102
RCS5957	5	77.042	Microsatellite
RCS5936	5	77.372	Microsatellite
C189	5	77.532	RFLP
V_PK35_325	5	77.734	AFLP
RCS2955	5	78.661	Microsatellite
RCS1932	5	80.149	Microsatellite		*
RCS5010	5	80.511	Microsatellite
C1500	5	80.952	RFLP
RCS3825	5	81.806	Microsatellite		*
RCS4115	5	82.17	Microsatellite
RCS2936	5	82.278	Microsatellite		*
RCS5376	5	82.369	Microsatellite
RCS5345	5	82.827	Microsatellite
RCS0914	5	83.013	Microsatellite		*
RCS7222	5	83.622	Microsatellite
C1579	5	83.909	RFLP
C1430	5	84.426	RFLP			LG3: 97	LG4: 27.8	LG5: 24.0	LG5: 62.0
RCS4899	5	84.465	Microsatellite	Bridging		LG4: 10.2
RCS6145	5	84.833	Microsatellite
C2428	5	84.94	RFLP			LG3: 65.2	LG5: 35.6
RCS6195	5	85.201	Microsatellite
RCS3094	5	85.672	Microsatellite
RCS2892	5	86.194	Microsatellite		*
RCS2186	5	86.763	Microsatellite
C465	5	86.95	RFLP			LG1: 79.7	LG 50.9
RCS4503	5	86.978	Microsatellite		*
RCS0060	5	90.202	Microsatellite	Bridging	*
RCS5827	5	91.08	Microsatellite
RCS3236	5	91.615	Microsatellite
RCS5088	5	91.629	Microsatellite
V_PK5_190	5	94.105	AFLP
RCS0874	5	94.135	Microsatellite	Bridging	*
C_PK31_164	5	94.151	AFLP
RCS6937	5	94.272	Microsatellite
RCS2095	5	95.151	Microsatellite		*
RCS5859	5	95.266	Microsatellite	Bridging	*
RCS5337	5	95.829	Microsatellite
C2550	5	96.437	RFLP			LG2: 89.1
RCS5829	5	96.782	Microsatellite
RCS1523	5	97.042	Microsatellite		*
RCS1225	5	98.142	Microsatellite	Bridging	*
RCS5047	5	98.24	Microsatellite		*
RCS4972	5	98.419	Microsatellite
RCS6759	5	98.457	Microsatellite
RCS6109	5	98.692	Microsatellite
RCS4473	5	99.514	Microsatellite
C1562	5	99.921	RFLP
RCS3931	5	100.254	Microsatellite	Bridging	*
RCS2945	5	100.317	Microsatellite		*
RCS4783	5	100.46	Microsatellite
RCS4288	5	100.696	Microsatellite
RCS1157	5	101.334	Microsatellite		*
RCS5949	5	101.5	Microsatellite
C1867	5	102.076	RFLP			LG3: 25.4	LG3: 60.5
RCS5935	5	102.239	Microsatellite
RCS4608	5	102.439	Microsatellite
RCS5562	5	102.585	Microsatellite	Bridging	*
V_PK3_130	5	102.959	AFLP
RCS5288	5	103.203	Microsatellite	Bridging	*
RCS2052	5	103.392	Microsatellite
RCS2448	5	103.419	Microsatellite		*
RCS1737	5	103.684	Microsatellite
RCS6954	5	103.854	Microsatellite	Bridging		LG6: 27.5
V_PK35_126	5	104.174	AFLP
RCS1518	5	104.613	Microsatellite
RCS7051	5	105.401	Microsatellite
RCS1541	5	105.453	Microsatellite		*
RCS0007	5	106.296	Microsatellite	Bridging		LG6: 45.4
C_PK3_127	5	106.757	AFLP
C_PK7_265	5	107.315	AFLP
C1833	5	107.378	RFLP
RCS2807	5	107.815	Microsatellite		*
RCS2297	5	107.955	Microsatellite
RCS3681	5	108.771	Microsatellite	Bridging	*
RCS5865	5	109.412	Microsatellite
RCS6346	5	111.271	Microsatellite
RCS1228	5	112.538	Microsatellite
RCS1000	5	113.945	Microsatellite
RCS1345	5	114.155	Microsatellite		*
RCS3060	5	116.895	Microsatellite		*
RCS3510	5	117.35	Microsatellite	Bridging	*
RCS3151	5	117.755	Microsatellite	Bridging	*
RCS3249	5	118.771	Microsatellite
RCS0036	5	119.19	Microsatellite
RCS1557	5	119.346	Microsatellite	Bridging
RCS4430	5	120.715	Microsatellite	Bridging	*
LG6
RCS4869	6	0	Microsatellite		*
C108	6	0.457	RFLP			LG4: 41.3	LG6: 9.4
RCS1224	6	4.737	Microsatellite
C108	6	9.398	RFLP			LG4: 41.3	LG6: 0.5
RCS4886	6	15.638	Microsatellite		*
RCS1358	6	16.033	Microsatellite	Bridging		LG2: 85.1	LG4: 38.7
C669	6	16.078	RFLP			LG4: 40.7	LG4: 56.2
RCS0978	6	16.86	Microsatellite	Bridging		LG2: 104
RCS4106	6	18.871	Microsatellite	Bridging	*
RCS5620	6	18.952	Microsatellite		*
RCS6306	6	19.297	Microsatellite
RCS4435	6	20.759	Microsatellite		*
RCS7165	6	20.959	Microsatellite	Bridging	*
RCS5147	6	21.787	Microsatellite	Bridging		LG4: 85.7
RCS2302	6	23.022	Microsatellite
C2461	6	23.15	RFLP			LG6: 37.4	LG6: 42.4
RCS4394	6	23.945	Microsatellite
RCS3234	6	24.866	Microsatellite	Bridging	*
RCS3711	6	25.493	Microsatellite		*
RCS6502	6	26.959	Microsatellite	Bridging	*
RCS6954	6	27.529	Microsatellite	Bridging		LG5: 75.5
RCS3146	6	27.909	Microsatellite
C1528	6	28.328	RFLP
RCS0083	6	29.188	Microsatellite
RCS5910	6	29.725	Microsatellite
RCS1327	6	30.56	Microsatellite	Bridging
RCS0031	6	31.344	Microsatellite
RCS2798	6	31.54	Microsatellite
RCS6562	6	31.557	Microsatellite
RCS1746	6	31.961	Microsatellite	Bridging
RCS5211	6	32.042	Microsatellite		*
RCS5622	6	32.09	Microsatellite
RCS4845	6	32.346	Microsatellite		*
RCS5496	6	32.794	Microsatellite		*
RCS5576	6	33.356	Microsatellite
RCS6830	6	33.436	Microsatellite
RCS6668	6	33.515	Microsatellite
RCS3736	6	33.769	Microsatellite		*
RCS3492	6	34.536	Microsatellite		*
RCS4413	6	34.898	Microsatellite
RCS3085	6	35.468	Microsatellite
RCS2795	6	35.5	Microsatellite
RCS4678	6	36.024	Microsatellite	Bridging	*
RCS1001	6	36.283	Microsatellite
RCS0428	6	36.872	Microsatellite	Bridging	*
C2461	6	37.417	RFLP			LG6: 23.2	LG6: 42.4
RCS4892	6	37.445	Microsatellite
RCS0294	6	38.483	Microsatellite	Bridging		LG3: 27.6
RCS2510	6	38.79	Microsatellite
RCS3862	6	39.448	Microsatellite
V_PK7_201	6	39.613	AFLP
RCS3355	6	39.647	Microsatellite			LG2: 114
RCS0041	6	40.066	Microsatellite
TPSSR28	6	40.678	Microsatellite	Bridging
RCS1167	6	40.791	Microsatellite
RCS3640	6	40.834	Microsatellite		*
RCS5604	6	41.561	Microsatellite
RCS5764	6	41.924	Microsatellite
C1961	6	42.085	RFLP			LG1: 51.3
C2461	6	42.413	RFLP			LG6: 23.2	LG6: 37.4
RCS2569	6	43.236	Microsatellite
RCS6021	6	43.49	Microsatellite		*
RCS5179	6	44.764	Microsatellite	Bridging	*
V_PK7_291	6	44.768	AFLP
RCS1398	6	44.85	Microsatellite		*
RCS0007	6	45.416	Microsatellite	Bridging		LG5: 106.3
RCS4524	6	45.421	Microsatellite
RCS4696	6	45.48	Microsatellite		*
RCS4567	6	45.637	Microsatellite
RCS0252	6	45.865	Microsatellite	Bridging	*
V_PK7_232	6	46.046	AFLP
RCS3025	6	46.169	Microsatellite		*
RCS2317	6	46.255	Microsatellite		*
RCS2522	6	46.274	Microsatellite		*
RCS4364	6	46.507	Microsatellite
RCS6228	6	46.807	Microsatellite
RCS5705	6	46.983	Microsatellite	Bridging	*
RCS6705	6	47.353	Microsatellite
C1407	6	47.901	RFLP			LG6: 69.4
RCS4289	6	48.01	Microsatellite
RCS5333	6	48.266	Microsatellite
RCS2874	6	48.555	Microsatellite
RCS6916	6	48.931	Microsatellite
RCS4490	6	49.468	Microsatellite	Bridging	*
C_PK38_342	6	49.862	AFLP
RCS7189	6	50.007	Microsatellite
RCS7188	6	50.013	Microsatellite
RCS5132	6	50.144	Microsatellite
RCS3990	6	50.308	Microsatellite
V_PK4_149	6	50.347	AFLP
C_PK7_209	6	50.422	AFLP
TPSSR23	6	50.699	Microsatellite	Bridging
C1477	6	50.982	RFLP
RCS4105	6	51.029	Microsatellite
RCS6605	6	51.054	Microsatellite
C2403	6	51.436	RFLP			LG3: 0	LG6: 68.5
RCS2826	6	51.763	Microsatellite
RCS3642	6	51.977	Microsatellite
RCS5708	6	52.022	Microsatellite
RCS5611	6	52.203	Microsatellite
RCS4648	6	52.209	Microsatellite
RCS5414	6	52.266	Microsatellite
RCS2634	6	52.776	Microsatellite
V_PK36_174	6	52.873	AFLP
RCS4571	6	52.951	Microsatellite
RCS3112	6	53.523	Microsatellite
RCS1868	6	53.667	Microsatellite
RCS0069	6	53.886	Microsatellite	Bridging	*
RCS7185	6	53.958	Microsatellite
RCS0623	6	54.364	Microsatellite		*
RCS6966	6	54.698	Microsatellite
RCS5456	6	54.94	Microsatellite	Bridging	*
RCS2388	6	55.047	Microsatellite
RCS6535	6	55.162	Microsatellite
RCS3331	6	55.453	Microsatellite		*
RCS1446	6	55.807	Microsatellite	Bridging	*
RCS0194	6	55.914	Microsatellite		*
RCS0793	6	55.983	Microsatellite	Bridging		LG7: 95.1
RCS4511	6	56.051	Microsatellite
RCS1255	6	56.389	Microsatellite
RCS5503	6	56.61	Microsatellite
RCS0690	6	56.684	Microsatellite	Bridging	*
RCS7037	6	56.766	Microsatellite
RCS6064	6	56.885	Microsatellite
RCS7137	6	56.907	Microsatellite
RCS1687	6	56.98	Microsatellite
RCS4244	6	57.035	Microsatellite
RCS3044	6	57.106	Microsatellite
RCS5481	6	57.531	Microsatellite	Bridging		LG3: 85.3
RCS2308	6	57.859	Microsatellite
C_PK46_278	6	58.203	AFLP
RCS3311	6	58.209	Microsatellite
RCS1080	6	58.395	Microsatellite	Bridging	*
RCS5831	6	58.669	Microsatellite
RCS5457	6	58.854	Microsatellite	Bridging	*
RCS6995	6	59.333	Microsatellite
RCS1150	6	59.4	Microsatellite	Bridging	*
RCS3421	6	59.631	Microsatellite
RCS6986	6	59.985	Microsatellite	Bridging	*
RCS1554	6	60.374	Microsatellite
RCS4863	6	60.57	Microsatellite	Bridging		LG5: 72.2
RCS6730	6	61.065	Microsatellite
RCS4219	6	61.557	Microsatellite		*
RCS6313	6	62.127	Microsatellite
RCS5741	6	62.569	Microsatellite	Bridging	*
RCS4537	6	63.023	Microsatellite
RCS4976	6	63.789	Microsatellite
RCS6301	6	64.475	Microsatellite
RCS4155	6	64.602	Microsatellite	Bridging	*
C_PK12_361	6	65.214	AFLP
RCS3666	6	66.576	Microsatellite
C2403	6	68.478	RFLP			LG3: 0	LG6: 51.4
C2053	6	69.279	RFLP			LG2: 59.7	LG7: 28.1
C1407	6	69.494	RFLP			LG6: 47.9
RCS1879	6	69.915	Microsatellite
V_PK31_327	6	70.219	AFLP
RCS1770	6	70.623	Microsatellite
C_PK8_210	6	71.053	AFLP
RCS1499	6	72.658	Microsatellite
RCS2385	6	72.746	Microsatellite	Bridging		LG7: 38
C2426	6	74.029	RFLP			LG6: 87.4
V_PK3_79	6	74.222	AFLP
RCS2933	6	74.38	Microsatellite		*
RCS1624	6	75.203	Microsatellite		*
SICAS	6	75.311	STS
RCS0743	6	75.562	Microsatellite
C_PK3_81	6	75.939	AFLP
RCS5269	6	76.532	Microsatellite
RCS4467	6	77.318	Microsatellite
RCS3856	6	77.592	Microsatellite	Bridging	*
C1580	6	77.785	RFLP
RCS0774	6	78.36	Microsatellite
RCS1835	6	79.256	Microsatellite
C_PK30_74	6	79.297	AFLP
RCS0998	6	81.519	Microsatellite		*
TPSSR54	6	81.675	Microsatellite
RCS2616	6	81.836	Microsatellite		*
RCS5589	6	81.908	Microsatellite		*
RCS5265	6	82.825	Microsatellite
RCS2032	6	83.137	Microsatellite	Bridging	*
RCS4309	6	83.601	Microsatellite		*
RCS3052	6	83.974	Microsatellite		*
C_PK49_273	6	84.875	AFLP
RCS4854	6	85.195	Microsatellite		*
C_PK34_175	6	85.26	AFLP
C327	6	86.052	RFLP
RCS4661	6	86.905	Microsatellite		*
C2426	6	87.441	RFLP			LG6: 74
C_PK31_248	6	88.419	AFLP
RCS6394	6	88.819	Microsatellite	Bridging		LG3: 92.9
RCS6362	6	89.854	Microsatellite		*
RCS2408	6	89.923	Microsatellite		*
RCS6512	6	90.251	Microsatellite		*
RCS6587	6	91.539	Microsatellite		*
C2425	6	91.637	RFLP			LG7: 41.6
RCS3608	6	92.778	Microsatellite
RCS1683	6	94.918	Microsatellite		*
RCS0019	6	102.46	Microsatellite	Bridging
RCS5572	6	106	Microsatellite
RCS5533	6	109.167	Microsatellite		*
LG7
RCS6739	7	0	Microsatellite		*
RCS2738	7	2.064	Microsatellite		*
C1932	7	3.094	RFLP			LG7: 20.2
RCS4003	7	10.243	Microsatellite
C1502	7	11.073	RFLP
RCS1696	7	11.088	Microsatellite		*
RCS0901	7	13.068	Microsatellite
C165	7	13.611	RFLP			LG1: 105
C1408	7	15.378	RFLP			LG7: 72.5
RCS4002	7	17.243	Microsatellite
RCS1698	7	17.854	Microsatellite		*
RCS1805	7	18.055	Microsatellite
C2534	7	19.443	RFLP			LG5: 65.7
RCS2963	7	20.203	Microsatellite
C1932	7	20.298	RFLP			LG7: 3.09
C471	7	20.923	RFLP			LG4: 29.5
RCS2156	7	20.989	Microsatellite
RCS0798	7	21.784	Microsatellite		*
RCS0079	7	22.707	Microsatellite
RCS4472	7	22.959	Microsatellite
RCS7150	7	23.473	Microsatellite
RCS2179	7	23.805	Microsatellite
RCS0187	7	24.12	Microsatellite
RCS1640	7	24.738	Microsatellite
RCS6563	7	25.199	Microsatellite
RCS4174	7	25.305	Microsatellite
RCS1834	7	25.557	Microsatellite
RCS5744	7	25.742	Microsatellite
RCS2278	7	26.187	Microsatellite
RCS4926	7	26.431	Microsatellite	Bridging	*
RCS5640	7	26.832	Microsatellite
RCS3517	7	27.247	Microsatellite		*
RCS2155	7	28.073	Microsatellite
C2053	7	28.075	RFLP			LG2: 59.7	LG6: 69.3
RCS2185	7	28.615	Microsatellite
RCS4108	7	29.214	Microsatellite
RCS3171	7	29.686	Microsatellite
RCS4030	7	30.58	Microsatellite
RCS4164	7	30.586	Microsatellite
RCS4226	7	31.189	Microsatellite	Bridging	*
RCS2850	7	31.558	Microsatellite		*
RCS1632	7	31.878	Microsatellite
RCS2176	7	32.559	Microsatellite	Bridging	*
RCS4903	7	32.875	Microsatellite
RCS5151	7	33.324	Microsatellite
RCS0712	7	33.445	Microsatellite		*
RCS4209	7	34.017	Microsatellite
RCS6516	7	34.331	Microsatellite
RCS2803	7	34.849	Microsatellite
RCS6508	7	35.266	Microsatellite
RCS4104	7	35.271	Microsatellite
RCS7234	7	35.324	Microsatellite
RCS4253	7	35.498	Microsatellite
RCS6018	7	35.607	Microsatellite
RCS6702	7	36.183	Microsatellite
C_PK1_183	7	36.291	AFLP
RCS5291	7	36.398	Microsatellite
OPB18	7	36.734	RAPD
RCS5985	7	36.944	Microsatellite
RCS7221	7	37.042	Microsatellite
RCS1336	7	37.099	Microsatellite		*
RCS4832	7	37.107	Microsatellite
RCS1534	7	37.116	Microsatellite
RCS0831	7	37.276	Microsatellite
C_PK1_149	7	37.342	AFLP
RCS6710	7	37.357	Microsatellite
RCS3828	7	37.674	Microsatellite		*
RCS1547	7	38.003	Microsatellite
RCS3579	7	38.008	Microsatellite
RCS2385	7	38.089	Microsatellite	Bridging		LG6: 72.7
C2139	7	38.114	RFLP			LG7: 76.9
RCS6662	7	38.261	Microsatellite
RCS0763	7	38.291	Microsatellite
RCS1432	7	38.315	Microsatellite		*
RCS2015	7	38.679	Microsatellite		*
RCS3802	7	39.201	Microsatellite	Bridging	*
RCS5433	7	39.443	Microsatellite
RCS7214	7	39.827	Microsatellite
RCS1839	7	39.988	Microsatellite	Bridging
RCS1787	7	40.23	Microsatellite	Bridging
RCS6179	7	40.467	Microsatellite	Bridging	*
RCS4697	7	40.7	Microsatellite		*
RCS7124	7	40.935	Microsatellite
C1816	7	40.991	RFLP
RCS6980	7	41.109	Microsatellite
RCS6614	7	41.118	Microsatellite
RCS7199	7	41.348	Microsatellite
C2425	7	41.668	RFLP			LG6: 91.6
RCS7237	7	41.804	Microsatellite
RCS6813	7	42.086	Microsatellite
V_PK44_179	7	42.28	AFLP
RCS3631	7	42.329	Microsatellite
C_PK4_304	7	43.652	AFLP
RCS1628	7	43.999	Microsatellite
C2056	7	44.045	RFLP
RCS0915	7	44.136	Microsatellite		*
C1492	7	44.684	RFLP			LG2: 88.8
RCS0270	7	44.835	Microsatellite
RCS5804	7	45.156	Microsatellite
RCS5574	7	45.324	Microsatellite	Bridging	*
RCS1117	7	45.386	Microsatellite
RCS1897	7	45.463	Microsatellite
RCS3084	7	45.507	Microsatellite
RCS1482	7	45.773	Microsatellite		*
RCS5623	7	45.818	Microsatellite			LG4: 14.3
RCS1413	7	45.975	Microsatellite
C_PK4_175	7	46.057	AFLP
RCS7029	7	46.32	Microsatellite	Bridging		LG5: 66.6
C_PK44_180	7	46.446	AFLP
RCS2839	7	46.559	Microsatellite
RCS2879	7	46.577	Microsatellite
RCS5876	7	46.578	Microsatellite
RCS2848	7	46.582	Microsatellite
RCS2806	7	46.637	Microsatellite
RCS5795	7	46.637	Microsatellite
RCS2642	7	46.641	Microsatellite		*
RCS5461	7	46.645	Microsatellite
RCS5662	7	46.79	Microsatellite
RCS3297	7	46.873	Microsatellite
RCS3089	7	46.901	Microsatellite
RCS2851	7	46.935	Microsatellite
RCS2898	7	46.973	Microsatellite
C155	7	47.073	RFLP
RCS2834	7	47.173	Microsatellite
RCS3208	7	47.272	Microsatellite
RCS1148	7	47.469	Microsatellite	Bridging		LG5: 64.9
RCS3098	7	47.55	Microsatellite		*
RCS4797	7	48.063	Microsatellite			LG5: 71.7
RCS5942	7	48.243	Microsatellite
RCS6867	7	48.264	Microsatellite
RCS6665	7	48.693	Microsatellite
RCS3441	7	48.756	Microsatellite
RCS1254	7	49.191	Microsatellite
C_PK48_69	7	49.207	AFLP
RCS3872	7	50.48	Microsatellite
RCS5998	7	50.82	Microsatellite
RCS2372	7	51.275	Microsatellite	Bridging		LG3: 61.6
RCS2436	7	51.555	Microsatellite
RCS3126	7	51.714	Microsatellite
RCS2486	7	51.917	Microsatellite			LG3: 66.5
RCS6900	7	52.067	Microsatellite	Bridging	*
C1578	7	52.093	RFLP			LG2: 109	LG2: 120.1	LG7: 69.6
RCS2371	7	52.164	Microsatellite
RCS3971	7	52.217	Microsatellite	Bridging	*
RCS6796	7	52.402	Microsatellite
RCS3384	7	52.54	Microsatellite	Bridging	*
RCS4232	7	52.608	Microsatellite
RCS6592	7	52.723	Microsatellite
RCS2499	7	52.725	Microsatellite
RCS3276	7	52.726	Microsatellite		*
RCS2538	7	52.737	Microsatellite
RCS3267	7	52.737	Microsatellite		*
RCS5616	7	52.741	Microsatellite
TPSSR10	7	52.94	Microsatellite	Bridging
RCS1343	7	52.954	Microsatellite
RCS5580	7	53.088	Microsatellite
RCS2000	7	53.209	Microsatellite		*
RCS2507	7	53.249	Microsatellite	Bridging
RCS2967	7	53.722	Microsatellite		*
RCS5569	7	54.436	Microsatellite
C764	7	54.824	RFLP			LG2: 124
C155	7	54.847	RFLP
C_PK1_152	7	55.54	AFLP
C_PK2_121	7	55.845	AFLP
RCS0017	7	56.965	Microsatellite
RCS5974	7	57.313	Microsatellite
RCS4165	7	57.547	Microsatellite
RCS2196	7	57.798	Microsatellite
RCS2358	7	58.101	Microsatellite	Bridging	*
RCS3262	7	58.985	Microsatellite
RCS0011	7	59.99	Microsatellite
C1861	7	60.124	RFLP			LG2: 89.6
RCS1320	7	60.826	Microsatellite		*
C1842	7	60.986	RFLP			LG7: 88.6
RCS4702	7	61.759	Microsatellite		*
RCS5485	7	62.107	Microsatellite
RCS1234	7	62.373	Microsatellite	Bridging	*
C1802	7	62.714	RFLP
RCS2681	7	63.512	Microsatellite
RCS3170	7	64.138	Microsatellite
RCS5969	7	64.41	Microsatellite
C2532	7	64.976	RFLP
RCS5874	7	65.297	Microsatellite
C2162	7	65.612	RFLP
RCS2247	7	66.235	Microsatellite
RCS3266	7	66.488	Microsatellite
C_PK7_306	7	66.729	AFLP
RCS2866	7	67.524	Microsatellite	Bridging	*
RCS0051	7	67.843	Microsatellite
RCS3125	7	68.194	Microsatellite
RCS4342	7	68.315	Microsatellite	Bridging	*
RCS5712	7	68.944	Microsatellite		*
C1578	7	69.562	RFLP			LG2: 109	LG2: 120.1	LG7: 52.1
C7	7	69.751	RFLP			LG2: 35.4	LG2: 90.5	LG2: 114.5	LG3: 68.8	LG4: 32.9	LG4: 42.4	LG5: 37.5	LG5: 47.4	LG5: 57.3	LG7: 82.6
RCS2604	7	70.459	Microsatellite
RCS7202	7	70.763	Microsatellite
RCS6973	7	71.435	Microsatellite
RCS7071	7	72.163	Microsatellite	Bridging		LG2: 37
V_PK31_182	7	72.263	AFLP
RCS7089	7	72.52	Microsatellite	Bridging		LG4: 43.7
C1408	7	72.544	RFLP			LG7: 15.3
V_PK2_318	7	73.18	AFLP
V_PK49_302	7	74.673	AFLP
RCS0695	7	74.83	Microsatellite		*
RCS1883	7	75.731	Microsatellite	Bridging
RCS5357	7	75.825	Microsatellite
RCS5118	7	76.39	Microsatellite
RCS1887	7	76.404	Microsatellite
C2139	7	76.939	RFLP			LG7: 38.1
RCS3006	7	77.07	Microsatellite
RCS0370	7	77.28	Microsatellite	Bridging		LG4: 21.8
RCS5745	7	77.855	Microsatellite		*
RCS1743	7	78.112	Microsatellite
RCS4237	7	78.837	Microsatellite	Bridging	*
RCS5573	7	79.279	Microsatellite	Bridging	*
RCS3715	7	79.946	Microsatellite
V_PK30_161	7	80.147	AFLP
RCS5101	7	81.345	Microsatellite
RCS6693	7	81.855	Microsatellite	Bridging	*
RCS3343	7	82.179	Microsatellite		*
C139	7	82.243	RFLP
C7	7	82.638	RFLP			LG2: 35.4	LG2: 90.5	LG2: 114.5	LG3: 68.8	LG4: 32.9	LG4: 42.4	LG5: 37.5	LG5: 47.4	LG5: 57.3	LG7: 69.8
V_PK30_221	7	82.664	AFLP
RCS4481	7	83.338	Microsatellite	Bridging
RCS2746	7	83.539	Microsatellite
RCS5135	7	83.832	Microsatellite		*
C_PK1_223	7	84.044	AFLP
RCS0004	7	84.665	Microsatellite
RCS0685	7	85.101	Microsatellite	Bridging	*
RCS1597	7	85.886	Microsatellite		*
RCS2546	7	86.41	Microsatellite
RCS2594	7	86.711	Microsatellite
RCS6865	7	87.184	Microsatellite
C_PK7_178	7	87.75	AFLP
RCS4439	7	88.113	Microsatellite	Bridging	*
V_PK8_277	7	88.192	AFLP
C1842	7	88.633	RFLP			LG7: 60.9
RCS6842	7	88.942	Microsatellite		*
C_PK31_183	7	89.231	AFLP
RCS2370	7	89.432	Microsatellite		*
RCS0132	7	89.692	Microsatellite
RCS5570	7	90.399	Microsatellite	Bridging	*
RCS0102	7	90.928	Microsatellite
RCS4720	7	91.751	Microsatellite		*
RCS1422	7	92.617	Microsatellite		*
RCS1651	7	92.977	Microsatellite
RCS1571	7	93.201	Microsatellite
RCS1963	7	93.241	Microsatellite
RCS5224	7	93.257	Microsatellite	Bridging
RCS6986	7	93.268	Microsatellite	Bridging	*
RCS1200	7	93.28	Microsatellite		*
RCS7076	7	93.448	Microsatellite
RCS4983	7	93.867	Microsatellite
RCS4671	7	93.906	Microsatellite
RCS6069	7	93.948	Microsatellite
RCS1050	7	93.957	Microsatellite		*
RCS5022	7	94.11	Microsatellite
RCS5673	7	94.142	Microsatellite
RCS5486	7	94.366	Microsatellite		*
RCS0793	7	95.142	Microsatellite	Bridging		LG6: 55.9
RCS6927	7	97.839	Microsatellite	Bridging
RCS1616	7	99.225	Microsatellite		*
C2071	7	100.315	RFLP
RCS0861	7	100.429	Microsatellite
RCS4259	7	102.191	Microsatellite
* Markers used for genome-wide polymorhic analysis
