# Supplementary material for: Construction of a consensus linkage map for red clover (Trifolium pratense L.)
Source: BMC Plant Biol. 2009 May 14;9:57. doi: 10.1186/1471-2229-9-57 (PMC2695442; doi:10.1186/1471-2229-9-57)
Supplement: Additional file 4 — List of plant materials used for genome-wide polymorphic analysis. The data provided the plant materials used for genome-wide polymorphic analysis. [file 1471-2229-9-57-S4.xls]

## Sheet: Additional file 2
Appendix table 2. List of plant materials for the genome-wide polymorphic analysis
Variety	Country (OECD Registration)	No of tested individuals
Aled	Hungary	24
Altaswede	Canada	24
Ares	Sweden	24
Armianskij40	Russia	24
Branisko	Czechoslovakia	24
Changins	Switzerland	24
Cujskij	Russia	24
Ecotype Italy	Italy	24
Diper	France	24
Ecotype Kyusyu	Japan	24
Habarovskij	Russia	24
HermesII	Sweden	22
Hokkaido zairai	Japan	24
Hokuseki	Japan	40
Hruszovska	Hungary	24
Jokioinen	Finland	24
K-3	Servia&Montenegro	24
K-17	Servia&Montenegro	24
Kenland	US	24
Kora	Sweden	24
Kotlasskij	Russia	24
Krano	Denmark	24
Lakeland	US	12
Leisi	Switzerland	24
Makimidori	Japan	24
Merviot	Bergium	24
Mont-Calme	Switzerland	24
Natshyu	Japan	40
Nishiaka	Japan	24
NORDI	Norway	24
Odenwalder	Germany	24
Ottawa	Canada	24
Pacific	Canada	24
Paksenskijmestnyj	Russia	12
Quinw Quele	Chili	24
Radan	Czechoslovakia	24
Rannij2	Russia	24
ReichersBerger Neu	Austria	24
Renova	Germany	24
Robina	Hungary	24
Sapporo	Japan	24
Select-1	Romania	24
Sepia	France	21
Slvirskij Rannespelyj	Russia	9
Start	Czechoslovakia	24
Triel	France, Romania	24
VIK-7	Russia	24
Vologodskiuj m	Russia	24
The four parents of the mapping population, HR,R130, NS10 and H17L were also used for the genome-wide polymorphic analysis.
